# Supplementary material for: When Corona Infested Everything—A Qualitative Interview Study Exploring the Impact of COVID-19 Mitigation Measures on School Life from the Perspectives of English Secondary School Staff and Students
Source: Int J Environ Res Public Health. 2025 Jun 10;22(6):915. doi: 10.3390/ijerph22060915 (PMC12193610; doi:10.3390/ijerph22060915)
Supplement: Supplementary file 1 [file ijerph-22-00915-s001.zip]

Archive with 1 entries (1 files):
- ijerph-3592739-supplementary.pdf
